# Supplementary material for: Frequency of occurrence and habitat selection shape the spatial variation in the antibiotic resistome in riverine ecosystems in eastern China
Source: Environ Microbiome. 2022 Nov 2;17:53. doi: 10.1186/s40793-022-00447-9 (PMC9632137; doi:10.1186/s40793-022-00447-9)
Supplement: Supplementary file 1 — Additional file 1: TableS1. The detailed information ofsampling sites. Table S2. The alpha diversity of ARGs in this study. TableS3. The Mantel test between ARGs and bacteria (species) in each habitats. TableS4. The feactures of the network diagram of ARGs and bacterial communitiesin different habitats. Table S5. The Mantel test between ARGs and MGEsin each habitats. Table S5. The Mantel test between ARGs and MGEs in eachhabitats. Table S6. Co-occurrence of ARGs and MGEs on specific contigs. TableS7. Grouping nesting approach to find the drivers that lead to differencesin ARGs in different habitats [file 40793_2022_447_MOESM1_ESM.xlsx]

## Sheet: Table S1
Table S1 The detailed information of sampling sites.
Sample ID	Location	Media				Latitude (°)	Longitude (°)	Elevation (m)	MAP (mm)	MAT (℃)
		Rhizosphere (0-20cm)	Bulk soil (0-20cm)	Bulk soil (40-60cm)	Sediment (0-20cm)
1	Nanliu River	R1	SB1	BB1	S1	21.762	109.234	3.9	1664	22.4417
2	Moyang River	R2	SB2	BB2	/	21.956	111.809	-1.4	2152	23.025
3	Xijiang River	R3	SB3	BB3	S3	23.589	109.68	38.1	1284	21.6
4	Beijiang River	R4	SB4	BB4	S4	24.1886	113.426	22.08	1719	21.3333
5	Darong River	R5	SB5	BB5	S5	25.5849	110.466	182.5	1662	18.4917
6	Xiangjiang River	R6	SB6	BB6	S6	27.234	112.877	34.7	1432	18.0417
7	Ganjiang River	R7	SB7	BB7	S7	27.5506	115.162	26.45	1553	18.05
8	Yangtze River	R8	SB8	BB8	S8	29.558	113.215	23.2	1256	17.1917
9	Qihe River	R9	SB9	BB9	S9	30.16	115.345	7	1384	17.2833
10	Xihe River	R10	SB10	BB10	S10	30.368	115.168	4.5	1362	17.1167
11	Hanjiang River	R11	SB11	/	S11	30.397	113.427	2.5	1178	16.9833
12	Huaihe River	R12	SB12	BB12	S12	32.3047	114.852	31.9	1032	15.5667
13	Shahe River	R13	SB13	BB13	S13	33.6501	114.097	47.8	771	15.05
14	Huiji River	R14	SB14	BB14	S14	34.0851	115.256	41.2	733	14.6083
15	Qinhe River	R15	SB15	BB15	S15	35.0866	113.388	88.7	579	14.4667
16	Yellow River	R16	SB16	BB16	/	35.7364	115.556	46.6	589	13.8083
17	Zhuozhang River	R17	SB17	BB17	S17	37.1039	112.944	1000.2	552	9.35
18	Xiaohe River	R18	SB18	BB18	S18	37.68	112.823	800.9	413	9.85
19	Nanyun River	R19	SB19	BB19	S19	38.261	116.93	1.1	493	13.0917
20	Ziya River	R20	SB20	BB20	S20	38.8791	112.78	803.5	409	9.10833
21	Yongding River	R21	SB21	BB21	S21	40.2206	114.62	806.7	375	7.925
22	Liugu River	R22	SB22	BB22	S22	40.3207	120.378	0.2	582	9.275
23	Yanghe River	R23	SB23	BB23	S23	40.5164	115.17	562.2	380	9.60833
24	Liao River	R24	SB24	BB24	S24	41.5365	122.655	11.3	612	8.55833
25	Xibo River	R25	SB25	BB25	S25	41.9024	118.688	770.6	412	7.08333
26	Chai River	R26	SB26	BB26	S26	42.294	123.872	63	654	7.8
27	Yingjin River	R27	SB27	BB27	S27	42.3845	119.212	498.9	366	7.60833
28	Xinkai River	R28	SB28	BB28	S28	43.6501	123.528	118.7	465	7.03333
29	Yitong River	R29	SB29	BB29	S29	44.425	125.196	164.1	538	5.275
30	Songhua River	R30	SB30	BB30	S30	45.0846	124.922	133.4	475	4.7

## Sheet: Table S2
Table S2 The alpha diversity of ARGs in this study.
Sampling site	Shannon index	Simpson index	Richness
R1	3.86076	0.968252	97
R2	3.98255	0.970386	114
R3	3.72171	0.963987	94
R4	3.8603	0.968194	86
R5	3.61039	0.961699	62
R6	3.83659	0.959746	103
R7	3.67988	0.963219	88
R8	3.71212	0.950385	84
R9	3.72292	0.959885	78
R10	3.69779	0.953565	91
R11	3.71316	0.953966	105
R12	3.89916	0.967316	100
R13	3.73324	0.958915	77
R14	4.20493	0.969471	154
R15	3.71295	0.954317	84
R16	3.99695	0.969114	126
R17	3.44591	0.93373	68
R18	3.74825	0.961385	78
R19	4.05679	0.963559	138
R20	3.35561	0.931698	60
R21	3.85743	0.95785	113
R22	3.99241	0.968633	102
R23	3.5188	0.932427	78
R24	4.43323	0.977167	170
R25	3.44302	0.93507	71
R26	4.49569	0.979785	192
R27	4.23418	0.976292	134
R28	4.00221	0.962745	122
R29	3.82912	0.959888	114
R30	3.83912	0.965012	121
SB1	3.89943	0.969676	111
SB2	3.57352	0.939472	75
SB3	3.57213	0.946686	67
SB4	3.32819	0.902103	84
SB5	3.52266	0.947492	65
SB6	3.45431	0.94967	58
SB7	3.746	0.961385	84
SB8	3.42653	0.916128	89
SB9	3.75654	0.952359	84
SB10	3.78668	0.959224	93
SB11	3.71121	0.953363	94
SB12	4.14604	0.969905	149
SB13	3.60826	0.95093	73
SB14	3.98483	0.961288	138
SB15	3.7101	0.952307	93
SB16	3.9942	0.967332	115
SB17	3.63837	0.957418	68
SB18	3.82504	0.966002	94
SB19	4.09184	0.967628	146
SB20	3.85546	0.960788	105
SB21	3.55729	0.941573	81
SB22	3.87987	0.960015	119
SB23	3.5243	0.936869	72
SB24	4.08146	0.967568	145
SB25	3.63195	0.954633	74
SB26	3.96886	0.964961	160
SB27	4.2031	0.978439	103
SB28	3.9211	0.964461	109
SB29	4.1649	0.959888	159
SB30	3.73398	0.962371	94
BB1	2.9585	0.841343	68
BB2	3.70131	0.962551	72
BB3	3.74488	0.955149	100
BB4	3.57894	0.933675	97
BB5	3.20328	0.934512	44
BB6	3.61546	0.950217	75
BB7	3.60164	0.955765	66
BB8	3.07175	0.884329	64
BB9	3.50035	0.932411	65
BB10	3.62578	0.938651	94
BB12	4.10237	0.973922	122
BB13	3.72809	0.95321	90
BB14	4.31446	0.976056	154
BB15	3.94566	0.965673	112
BB16	3.85791	0.966298	105
BB17	3.9736	0.969872	119
BB18	3.59601	0.952809	76
BB19	4.12658	0.964755	150
BB20	3.95967	0.963766	115
BB21	3.79943	0.94919	103
BB22	4.07233	0.969164	144
BB23	3.84761	0.960494	108
BB24	3.97554	0.964802	132
BB25	3.59659	0.94137	77
BB26	4.23459	0.973663	157
BB27	3.85649	0.947028	107
BB28	3.72118	0.946498	93
BB29	4.00564	0.960003	137
BB30	4.02683	0.974392	102
S1	3.90987	0.960794	102
S3	3.42041	0.941162	55
S4	3.39899	0.934986	55
S5	3.82672	0.958196	109
S6	3.87979	0.968986	96
S7	3.53386	0.95448	56
S8	3.68056	0.962701	68
S9	3.45399	0.940866	62
S10	3.58939	0.941096	78
S11	3.45851	0.939126	76
S12	4.3692	0.97597	176
S13	3.63122	0.947907	89
S14	4.16179	0.967151	162
S15	3.82383	0.965626	106
S17	3.65448	0.952912	88
S18	3.86366	0.967727	101
S19	3.90302	0.958536	112
S20	3.76799	0.953829	96
S21	3.68904	0.955126	94
S22	4.72501	0.983735	204
S23	3.86512	0.961366	90
S24	3.98121	0.963471	130
S25	3.71081	0.950212	103
S26	3.91106	0.960616	118
S27	4.03527	0.970395	91
S28	3.69879	0.949769	112
S29	4.2485	0.968771	206
S30	4.01217	0.97178	96

## Sheet: Table S3
Table S3 The Mantel test between ARGs and bacteria (species) in each habitats.
Habitats	ρ	P
SR	0.7665	0.001
NR	0.4982	0.001
SSB	0.6209	0.002
NSB	0.5274	0.001
SBB	0.3684	0.022
NBB	0.5437	0.001
SS	0.6355	0.008
NS	0.5359	0.001
Note: Mantel test, Spearman, Number of permutations: 999

## Sheet: Table S4
Table S4 The feactures of the network diagram of ARGs and bacterial communities in different habitats.
Habitats	Edge	Node(ARGs)	Node(bacteria)
SR	1196	123	660
NR	2614	260	1116
SSB	1232	122	683
NSB	2250	212	1072
SBB	857	102	570
NBB	2476	204	1128
SS	1178	172	622
NS	2487	287	1078

## Sheet: Table S5
Table S5 The Mantel test between ARGs and MGEs in each habitats.
Habitats	ρ	P
SR	0.6127	0.001
NR	0.5856	0.001
SSB	0.3112	0.058
NSB	0.3513	0.002
SBB	0.6219	0.001
NBB	0.3516	0.004
SS	0.6953	0.001
NS	0.4513	0.002
Note: Mantel test, Spearman, Number of permutations: 999

## Sheet: Table S6
Table S6 Co-occurrence of ARGs and MGEs on specific contigs.
Habitat	Contig ID	ARGs										MGEs
		ARG subtypes	ARG type	ARG subtypes	ARG type	ARG subtypes	ARG type	ARG subtypes	ARG type	ARG subtypes	ARG type	MGE subtype	MGE type	MGE subtype	MGE type	MGE subtype	MGE type	MGE subtype	MGE type
SR	R1_k141_251901	aadA2	aminoglycoside	qacH	quinolone	sul1	sulfonamide					qacEdelta	qacEdelta
	R1_k141_26703	aadA2	aminoglycoside									tnpA	transposase
	R2_k141_462511	qacH	quinolone									qacEdelta	qacEdelta
	R8_k141_9894	qacH	quinolone	sul1	sulfonamide							qacEdelta	qacEdelta
NR	R14_k141_121555	aadA1	aminoglycoside	qacH	quinolone	sul1	sulfonamide					qacEdelta	qacEdelta	tniB	tniB	tniA	tniA
	R14_k141_193441	qacH	quinolone									qacEdelta	qacEdelta
	R14_k141_332350	qacH	quinolone									qacEdelta	qacEdelta
	R14_k141_512055	qacH	quinolone									qacEdelta	qacEdelta
	R14_k141_65400	sul2	sulfonamide									IS91	insertion_element_IS91
	R19_k141_387957	mexW	multidrug									intI1	integrase
	R19_k141_673707	qacH	quinolone									qacEdelta	qacEdelta
	R20_k141_332520	sul1	sulfonamide	qacH	quinolone							tniB	tniB	qacEdelta	qacEdelta
	R21_k141_467282	qacH	quinolone									qacEdelta	qacEdelta
	R26_k141_324794	sul1	sulfonamide	qacH	quinolone							tniB	tniB	qacEdelta	qacEdelta
	R26_k141_593622	qacH	quinolone									qacEdelta	qacEdelta
	R26_k141_626266	tetA	tetracycline						.			tnpA	transposase	IncP(Beta)	plasmid
	R27_k141_130147	tetA	tetracycline									IncP(Beta)	plasmid
	R27_k141_17882	sul1	sulfonamide	qacH	quinolone							qacEdelta	qacEdelta
	R27_k141_17929	ErmB	macrolide-lincosamide-streptogramin									tnpA	transposase
	R27_k141_419200	AC88_5564	aminoglycoside	qacH	quinolone							qacEdelta	qacEdelta
	R27_k141_99894	K531_00085	aminoglycoside	APH(6)-Id	aminoglycoside							tnpA	transposase
SSB	SB1_k141_33552	sul1	sulfonamide	qacH	quinolone	aadA2	aminoglycoside					tnpA	transposase	qacEdelta	qacEdelta
	SB2_k141_209325	qacH	quinolone									qacEdelta	qacEdelta
	SB2_k141_400899	aadA8	aminoglycoside									intI1	integrase
	SB5_k141_49554	sul1	sulfonamide	qacH	quinolone							qacEdelta	qacEdelta
	SB7_k141_200475	aadA2	aminoglycoside	qacH	quinolone	sul1	sulfonamide					qacEdelta	qacEdelta	tnpA	transposase
	SB11_k141_228411	qacH	quinolone	sul1	sulfonamide							qacEdelta	qacEdelta
	SB12_k141_68341	qacH	quinolone									qacEdelta	qacEdelta
NSB	SB14_k141_129528	qacH	quinolone									qacEdelta	qacEdelta
	SB14_k141_337990	qacH	quinolone									qacEdelta	qacEdelta
	SB14_k141_407572	qacH	quinolone									qacEdelta	qacEdelta
	SB14_k141_468407	qacH	quinolone	sul1	sulfonamide							tnpA	transposase	intI1	integrase	qacEdelta	qacEdelta	tniB	tniB
	SB14_k141_471391	sul2	sulfonamide									IS91	insertion_element_IS91
	SB19_k141_407621	qacH	quinolone									qacEdelta	qacEdelta
	SB20_k141_7838	sul1	sulfonamide	qacH	quinolone							tniB	tniB	qacEdelta	qacEdelta
	SB24_k141_338869	qacH	quinolone	sul1	sulfonamide							qacEdelta	qacEdelta	tniB	tniB
	SB24_k141_451118	qacH	quinolone									qacEdelta	qacEdelta
	SB24_k141_519045	qacH	quinolone									qacEdelta	qacEdelta
	SB26_k141_136535	qacH	quinolone	sul1	sulfonamide							qacEdelta	qacEdelta	tniB	tniB
	SB26_k141_179936	qacH	quinolone									qacEdelta	qacEdelta
	SB26_k141_279720	qacH	quinolone									qacEdelta	qacEdelta
	SB26_k141_342570	abeS	multidrug									qacEdelta	qacEdelta
	SB26_k141_348691	qacH	quinolone									qacEdelta	qacEdelta
	SB27_k141_1355	tetA	tetracycline									IncP(Beta)	plasmid
	SB27_k141_30311	dfrK	trimethoprim									tnpA	transposase
	SB27_k141_46450	aadA	aminoglycoside	qacH	quinolone	sul1	sulfonamide					intI1	integrase	qacEdelta	qacEdelta
	SB27_k141_89882	tetG	tetracycline									qacEdelta	qacEdelta
	SB28_k141_509790	abeS	multidrug									qacEdelta	qacEdelta
	SB29_k141_204306	sul2	sulfonamide									IS91	insertion_element_IS91
	SB29_k141_212063	qacH	quinolone	aadA16	aminoglycoside							qacEdelta	qacEdelta
	SB29_k141_368817	qacH	quinolone	sul1	sulfonamide							qacEdelta	qacEdelta
	SB29_k141_6275	qacH	quinolone									qacEdelta	qacEdelta
NBB	BB14_k141_237376	mexV	multidrug	mexW	multidrug							intI1	integrase
	BB14_k141_42980	sul2	sulfonamide									IS91	insertion_element_IS91
	BB14_k141_468775	qacH	quinolone	sul1	sulfonamide							qacEdelta	qacEdelta
	BB14_k141_475600	RosB	polymyxin									tnpA	transposase
	BB14_k141_620483	qacH	quinolone									qacEdelta	qacEdelta
	BB15_k141_145381	qacH	quinolone									qacEdelta	qacEdelta
	BB19_k141_108693	mexW	multidrug									intI1	integrase
	BB21_k141_270529	qacH	quinolone									qacEdelta	qacEdelta
	BB22_k141_260679	qacH	quinolone									qacEdelta	qacEdelta
	BB22_k141_451677	qacH	quinolone									qacEdelta	qacEdelta
	BB23_k141_82780	aadA1	aminoglycoside									tnpA	transposase	intI1	integrase
	BB24_k141_182639	qacH	quinolone	sul1	sulfonamide							qacEdelta	qacEdelta	tniB	tniB
	BB26_k141_375526	sul2	sulfonamide									IS91	insertion_element_IS91
	BB26_k141_494863	qacH	quinolone	sul1	sulfonamide							qacEdelta	qacEdelta	tnpA	transposase
	BB27_k141_117784	sul1	sulfonamide	qacH	quinolone							qacEdelta	qacEdelta
	BB27_k141_28419	sul2	sulfonamide									IS91	insertion_element_IS91
	BB27_k141_442651	aadA2b	aminoglycoside									intI1	integrase
	BB28_k141_120158	abeS	multidrug									qacEdelta	qacEdelta
	BB29_k141_228633	qacH	quinolone									qacEdelta	qacEdelta
	BB29_k141_499843	mexW	multidrug									intI1	integrase
SS	S1_k141_403826	aadA1	aminoglycoside	qacH	quinolone							qacEdelta	qacEdelta
	S1_k141_75442	sul2	sulfonamide									IS91	insertion_element_IS91
	S3_k141_112336	qacH	quinolone									qacEdelta	qacEdelta
	S5_k141_349889	tetL	tetracycline									repUS12	plasmid
	S10_k141_303768	qacH	quinolone									qacEdelta	qacEdelta
	S11_k141_65838	sul1	sulfonamide	qacH	quinolone							tniB	tniB	qacEdelta	qacEdelta	intI1	integrase
	S12_k141_2594	sul2	sulfonamide									IS91	insertion_element_IS91
	S12_k141_312931	qacH	quinolone									qacEdelta	qacEdelta
	S12_k141_509242	mexW	multidrug									intI1	integrase
	S12_k141_53668	qacH	quinolone									qacEdelta	qacEdelta
	S12_k141_59522	sul1	sulfonamide	qacH	quinolone							qacEdelta	qacEdelta
NS	S13_k141_208520	abeS	multidrug									qacEdelta	qacEdelta
	S13_k141_361233	qacH	quinolone									qacEdelta	qacEdelta
	S13_k141_460958	sul1	sulfonamide									tniB	tniB
	S13_k141_50131	qacH	quinolone									qacEdelta	qacEdelta
	S14_k141_148747	abeS	multidrug									qacEdelta	qacEdelta
	S14_k141_284400	qacH	quinolone									qacEdelta	qacEdelta
	S14_k141_325249	qacH	quinolone									qacEdelta	qacEdelta
	S14_k141_338295	uppP	bacitracin									tnpA	transposase
	S14_k141_42993	abeS	multidrug									qacEdelta	qacEdelta
	S14_k141_85079	sul2	sulfonamide									IS91	insertion_element_IS91
	S15_k141_408492	qacH	quinolone									qacEdelta	qacEdelta
	S15_k141_443839	sul1	sulfonamide									tnpA	transposase
	S19_k141_319425	qacH	quinolone									qacEdelta	qacEdelta
	S20_k141_20600	sul1	sulfonamide	qacH	quinolone							qacEdelta	qacEdelta
	S21_k141_102502	qacH	quinolone	sul1	sulfonamide							qacEdelta	qacEdelta	tnpA	transposase
	S21_k141_369896	qacH	quinolone									qacEdelta	qacEdelta
	S22_k141_114423	tolc	multidrug									qacEdelta	qacEdelta
	S22_k141_136261	mdtE	multidrug	mdtF	multidrug	evgA	multidrug	emrB	multidrug	emra	multidrug	int3	integrase
	S22_k141_206641	tetC	tetracycline									IncFIB(pECLA)	plasmid
	S22_k141_239248	uppP	bacitracin									tnpA	transposase
	S22_k141_29929	mexW	multidrug									intI1	integrase
	S22_k141_328762	CMY-83	beta_lactam									intI1	integrase
	S22_k141_56357	APH(6)-Id	aminoglycoside	APH(3'')-Ib	aminoglycoside							tnpA1133	transposase
	S22_k141_81644	tetC	tetracycline	tetC	tetracycline							IncFIB(K)	plasmid
	S23_k141_144681	qacH	quinolone	sul1	sulfonamide							qacEdelta	qacEdelta
	S24_k141_233573	aadA15	aminoglycoside	qacH	quinolone	sul1	sulfonamide					qacEdelta	qacEdelta	tniB	tniB	tniA	tniA
	S24_k141_28661	qacH	quinolone									qacEdelta	qacEdelta
	S24_k141_399162	sul2	sulfonamide									IS91	insertion_element_IS91
	S25_k141_457699	qacH	quinolone	sul1	sulfonamide							qacEdelta	qacEdelta
	S26_k141_305251	abeS	multidrug									qacEdelta	qacEdelta
	S26_k141_543877	qacH	quinolone									qacEdelta	qacEdelta
	S26_k141_96210	qacH	quinolone	sul1	sulfonamide							qacEdelta	qacEdelta
	S27_k141_106220	qacH	quinolone									qacEdelta	qacEdelta
	S27_k141_14100	tetG	tetracycline									intI1	integrase	IS91	insertion_element_IS91	qacEdelta	qacEdelta
	S27_k141_149259	qacH	quinolone	sul1	sulfonamide							qacEdelta	qacEdelta
	S27_k141_234244	tetA	tetracycline									IncP(Beta)	plasmid
	S27_k141_59529	sul2	sulfonamide									IS91	insertion_element_IS91
	S28_k141_170341	qacH	quinolone									qacEdelta	qacEdelta
	S28_k141_197191	abeS	multidrug									qacEdelta	qacEdelta
	S28_k141_442054	abeS	multidrug									qacEdelta	qacEdelta
	S28_k141_484283	abeS	multidrug									qacEdelta	qacEdelta
	S28_k141_98513	qacH	quinolone									qacEdelta	qacEdelta
	S29_k141_118439	qacH	quinolone	sul1	sulfonamide							qacEdelta	qacEdelta
	S29_k141_214156	abeS	multidrug									qacEdelta	qacEdelta
	S29_k141_230310	floR	multidrug	tetG	tetracycline							qacEdelta	qacEdelta	tnpA	transposase
	S29_k141_251054	aadA	aminoglycoside									intI1	integrase
	S29_k141_301377	qacH	quinolone									qacEdelta	qacEdelta
	S29_k141_354729	sul2	sulfonamide									IS91	insertion_element_IS91
	S29_k141_462604	abeS	multidrug									qacEdelta	qacEdelta
	S29_k141_533583	K531_00085	aminoglycoside	APH(6)-Id	aminoglycoside							tnpA	transposase
	S29_k141_579713	qacH	quinolone									qacEdelta	qacEdelta
Note: The core antibiotic resistance genes are in red in the table

## Sheet: Table S7
Table S7 Grouping nesting approach to find the drivers that lead to differences in ARGs in different habitats.
Factors	SR vs. SSB vs. SBB vs.SS			south vs. north			SS vs. NS			SBB vs. NBB			SR vs. NR			NS vs. SS vs. NSB vs. SSB vs. NBB vs. SBB vs. NR vs. SR
	R2	p		R2	p		R2	p		R2	p		R2	p		R2	p
Population density	/	/		0.04183	0.006 **		0.05916	0.525		0.05332	0.628		0.09041	0.164		0.06981	0.246
Latitude	/	/		0.02178	0.174		0.06274	0.436		0.05474	0.563		0.0805	0.244		0.06268	0.477
Longitude	/	/		0.05103	0.001 ***		0.07981	0.226		0.07667	0.243		0.12896	0.020 *		0.09131	0.014 *
Elevation	/	/		0.08132	0.001 ***		0.11081	0.050 *		0.14664	0.008 **		0.1749	0.002 **		0.13364	0.001 ***
MAP	/	/		0.04981	0.001 ***		0.07383	0.334		0.10668	0.049 *		0.05144	0.653		0.0788	0.087
MAT	/	/		0.01799	0.326		0.06976	0.352		0.05814	0.49		0.06931	0.373		0.06074	0.541
Moisture	0.08209	0.506		0.01305	0.672		0.07094	0.345		0.06762	0.341		0.04564	0.747		0.05697	0.657
TN	0.06971	0.737		0.023	0.135		0.05241	0.639		0.08111	0.203		0.08234	0.23		0.0679	0.308
NO3-	0.09006	0.326		0.00952	0.917		0.03566	0.93		0.09653	0.097		0.1215	0.025 *		0.07699	0.092
NH4+	0.08122	0.491		0.0175	0.339		0.06705	0.397		0.10763	0.053		0.05423	0.618		0.0683	0.287
pH	0.11119	0.104		0.0284	0.037 *		0.072	0.32		0.05247	0.635		0.09702	0.12		0.07234	0.182
EC	0.06595	0.831		0.01645	0.416		0.06739	0.375		0.06224	0.418		0.05526	0.621		0.05448	0.753
TDS	0.07161	0.682		0.017	0.403		0.07403	0.286		0.05794	0.541		0.02729	0.978		0.04854	0.907
P	0.06686	0.785		0.04725	0.928		0.04182	0.83		0.05861	0.514		0.04433	0.778		0.0793	0.077
Fe	0.10234	0.186		0.01433	0.537		0.09488	0.114		0.03459	0.946		0.14249	0.006 **		0.0793	0.074
Fe2+	0.07222	0.727		0.01922	0.279		0.07882	0.233		0.04287	0.827		0.04674	0.761		0.05983	0.56
AFe	0.12893	0.032 *		0.05852	0.001 ***		0.16441	0.005 **		0.03777	0.919		0.10176	0.082		0.10209	0.004 **
SO42+	0.09134	0.311		0.0221	0.163		0.12206	0.026 *		0.05199	0.658		0.04831	0.734		0.06279	0.45
TOC	0.10746	0.119		0.03417	0.013 *		0.10626	0.064		0.07387	0.248		0.08265	0.215		0.08083	0.062
TC	0.07773	0.574		0.01629	0.416		0.06472	0.418		0.04253	0.844		0.09865	0.096		0.06386	0.434
Clay	0.08814	0.379		0.03773	0.010 **		0.08473	0.182		0.04577	0.763		0.09202	0.145		0.07329	0.166
Silt	0.08355	0.507		0.02345	0.138		0.06401	0.416		0.04323	0.795		0.05604	0.564		0.06034	0.54
Sand	0.08009	0.54		0.02605	0.077		0.06073	0.483		0.04306	0.823		0.06603	0.413		0.06126	0.525
Cultivated land	/	/		0.0678	0.001 ***		0.07649	0.247		0.09197	0.118		0.09099	0.156		0.09741	0.010 **
Forest land	/	/		0.04287	0.003 **		0.04944	0.683		0.06903	0.338		0.06437	0.451		0.06986	0.253
Grassland	/	/		0.0854	0.001 ***		0.09283	0.126		0.10724	0.063		0.141	0.011 *		0.12103	0.002 **
Water area	/	/		0.02907	0.040 *		0.05739	0.55		0.07656	0.229		0.12625	0.029 *		0.07684	0.11
Settlement place	/	/		0.07513	0.001 ***		0.0942	0.125		0.09111	0.117		0.08815	0.177		0.10205	0.002 **
Unutilized land	/	/		0.01234	0.71		0.04887	0.728		0.047	0.767		0.06891	0.381		0.05291	0.833
Diversity of vegetation	/	/		/	/		/	/		/	/		0.05663	0.5491		/	/
Vegetation coverage	/	/		/	/		/	/		/	/		0.07326	0.3135		/	/
Phytomass	/	/		/	/		/	/		/	/		0.05917	0.5395		/	/
